# Supplementary material for: Investigation of Bufavirus and Parvovirus 4 in Patients with Gastro-Enteritis from the South-East of France
Source: Pathogens. 2021 Sep 7;10(9):1151. doi: 10.3390/pathogens10091151 (PMC8472301; doi:10.3390/pathogens10091151)
Supplement: Supplementary file 1 [file pathogens-10-01151-s001.zip]

Archive with 1 entries (1 files):
- pathogens-1318115-supplementary.pdf
